# Supplementary material for: Implementation of Polygenic Risk Stratification and Genomic Counseling in Colombia: An Embedded Mixed-Methods Study
Source: J Pers Med. 2025 Aug 1;15(8):335. doi: 10.3390/jpm15080335 (PMC12387499; doi:10.3390/jpm15080335)
Supplement: Supplementary file 1 [file jpm-15-00335-s001.zip]

Archive with 1 entries (1 files):
- jpm-3698859-supplementary.pdf
